# Supplementary material for: Parents, Teachers, and Community: A Team Approach to Developing Physical Competence in Children
Source: Children (Basel). 2023 Aug 9;10(8):1364. doi: 10.3390/children10081364 (PMC10453419; doi:10.3390/children10081364)
Supplement: Supplementary file 1 [file children-10-01364-s001.zip]

Archive with 1 entries (1 files):
- children-2487567-supplementary.pdf
